# Supplementary material for: The Impact of the COVID-19 Pandemic on Social Workers at the Frontline: A Survey of Canadian Social Workers
Source: Br J Soc Work. 2021 Jul 27:bcab158. doi: 10.1093/bjsw/bcab158 (PMC8406887; doi:10.1093/bjsw/bcab158)
Supplement: bcab158_Supplementary_Data [file bcab158_Supplementary_Data.zip]

Archive with 2 entries (2 files):
- Suppl Table 2_Types of institutional settings.docx
- Suppl Table 1_Demographics of respondents.docx
